# Supplementary material for: Wild Bird Surveillance in the Gauteng Province of South Africa during the High-Risk Period for Highly Pathogenic Avian Influenza Virus Introduction
Source: Viruses. 2022 Sep 13;14(9):2027. doi: 10.3390/v14092027 (PMC9504564; doi:10.3390/v14092027)
Supplement: Supplementary file 1 [file viruses-14-02027-s001.zip]

Archive with 3 entries (3 files):
- Supplemental Figure.pdf
- Supplemental Table S1.pdf
- Supplemental Table S2.pdf
